# Supplementary material for: Early Influence of the COVID‐19 Pandemic on Volunteer Water Monitoring Programs in the United States and Canada
Source: J Am Water Resour Assoc. 2022 Jul 9:10.1111/1752-1688.13043. Online ahead of print. doi: 10.1111/1752-1688.13043 (PMC9349743; doi:10.1111/1752-1688.13043)
Supplement: Supplementary file 1 — The full survey and results. [file JAWR-9999-0-s001.zip]

Archive with 2 entries (2 files):
- jawr13043-sup-0001-SupinfoS1.xlsx
- jawr13043-sup-0002-SupinfoS2.docx
