# Supplementary material for: Early Influence of the COVID‐19 Pandemic on Volunteer Water Monitoring Programs in the United States and Canada
Source: J Am Water Resour Assoc. 2022 Jul 9:10.1111/1752-1688.13043. Online ahead of print. doi: 10.1111/1752-1688.13043 (PMC9349743; doi:10.1111/1752-1688.13043)
Supplement: Supplementary file 1 — The full survey and results. [file JAWR-9999-0-s001.zip › jawr13043-sup-0001-SupinfoS1.xlsx]

## Sheet: COVID_and_VM_Anon_n_107_2022_06
StartDate	EndDate	Progress	Finished	RecordedDate	Q2	Q3	Q4	Q5	Q5_5_TEXT	Q6_1	Q6_2	Q6_3	Q6_4	Q6_5	Q6_6	Q6_7	Q6_8	Q6_9	Q6_8_TEXT	Q6_9_TEXT	Q9_1	Q9_2	Q9_3	Q9_4	Q9_5	Q9_6	Q9_7	Q9_8	Q9_9	Q9_10	Q9_11	Q9_12	Q9_13	Q9_14	Q9_14_TEXT	Q10_1	Q10_2	Q11_1	Q11_2	Q11_3	Q11_4	Q11_4_TEXT	Q12	Q13_1	Q13_2	Q13_3	Q13_4	Q13_5	Q13_5_TEXT
2020-05-26 12:48:02	2020-05-26 12:53:41	100	1	2020-05-26 12:53:41	1	1	The spreadsheet of recommendations and other notes from the webinar were used as the baseline to then create specific guidelines for our organization to adapt and continue our field work throughout this spring and for the duration.	2		#NULL!	1	#NULL!	1	#NULL!	#NULL!	#NULL!	#NULL!	#NULL!			3	3	1	2	2	1	1	1	2	2	1	1	1	#NULL!		4	4	#NULL!	#NULL!	#NULL!	#NULL!			1	#NULL!	1	1	#NULL!
2020-05-26 13:23:54	2020-05-26 13:26:06	100	1	2020-05-26 13:26:06	1	1		1		#NULL!	#NULL!	1	1	1	1	1	#NULL!	#NULL!			4	1	1	1	1	1	1	3	4	3	3	2	1	#NULL!		1	1	#NULL!	1	1	#NULL!			1	1	1	1	#NULL!
2020-05-26 13:28:20	2020-05-26 13:34:12	100	1	2020-05-26 13:34:13	1	1	Suggestions for completing sampling while practising physical distancing and working alone protocols. I have shared webinar information and resources with my network of community based watershed groups.	1		1	1	1	1	#NULL!	1	#NULL!	1	#NULL!	FIsh sampling, macroinvertebrates, terresterial animals		3	1	1	2	2	2	1	1	#NULL!	#NULL!	3	#NULL!	#NULL!	#NULL!		1	1	#NULL!	1	#NULL!	#NULL!			1	1	#NULL!	#NULL!	#NULL!
2020-05-26 13:30:16	2020-05-26 13:36:42	100	1	2020-05-26 13:36:43	1	1	There is a generic template that will allow us to compile data in a shared format.	1		#NULL!	1	1	1	#NULL!	1	1	#NULL!	#NULL!			4	4	1	2	2	2	2	4	2	2	2	2	2	#NULL!		2	2	#NULL!	#NULL!	#NULL!	#NULL!			#NULL!	#NULL!	#NULL!	#NULL!	1	Increased mileage costs, work takes longer
2020-05-26 13:24:22	2020-05-26 13:40:41	100	1	2020-05-26 13:40:41	1	1	I learned about the methods that other states and programs are using in order to safely take data without spreading the virus, while still being efficient. I will plan to use that information to help our own team with sampling while staying safe!	4		1	1	1	1	1	1	#NULL!	#NULL!	#NULL!			#NULL!	#NULL!	#NULL!	#NULL!	#NULL!	#NULL!	#NULL!	#NULL!	#NULL!	#NULL!	#NULL!	#NULL!	#NULL!	#NULL!		#NULL!	#NULL!	#NULL!	#NULL!	#NULL!	#NULL!			#NULL!	#NULL!	#NULL!	#NULL!	#NULL!
2020-05-26 14:13:40	2020-05-26 14:21:55	100	1	2020-05-26 14:21:56	1	3		1		#NULL!	#NULL!	#NULL!	1	#NULL!	#NULL!	#NULL!	#NULL!	#NULL!			4	4	2	2	3	#NULL!	#NULL!	4	4	4	#NULL!	#NULL!	#NULL!	#NULL!		4	1	#NULL!	1	#NULL!	#NULL!			1	#NULL!	#NULL!	#NULL!	#NULL!
2020-05-26 14:32:09	2020-05-26 14:40:21	100	1	2020-05-26 14:40:21	1	1	I don't remember the specifics, but could access the information later. But, I remember there were some good ideas regarding training, calibrating instruments, and sampling to still meet social distancing guidelines. This is important because many volunteers (and me too) are of a certain age if you know what I mean!	1		#NULL!	1	#NULL!	#NULL!	#NULL!	#NULL!	#NULL!	#NULL!	#NULL!			#NULL!	1	2	2	2	2	3	2	3	2	2	2	2	#NULL!		4	4	#NULL!	#NULL!	#NULL!	#NULL!			1	#NULL!	#NULL!	#NULL!	#NULL!
2020-05-26 14:37:37	2020-05-26 14:49:32	100	1	2020-05-26 14:49:32	1	1	The google spreadsheet was great. I've shared that with many water quality monitoring programs in the region as it provides clear direction and considerations to be made for every level needed when running a monitoring program.	1		1	1	#NULL!	1	1	#NULL!	#NULL!	#NULL!	#NULL!			#NULL!	1	1	#NULL!	2	1	1	2	3	2	#NULL!	2	2	#NULL!		#NULL!	#NULL!	#NULL!	#NULL!	#NULL!	#NULL!			1	1	1	1	#NULL!
2020-05-26 14:40:09	2020-05-26 15:01:20	100	1	2020-05-26 15:01:21	1	1	We are reopening volunteer sampling opportunities at the beginning of April with updated safety protocols shared by email. For example, hand sanitizer is now provided in every sampling kit, alternative pick-up/drop-off sites are offered, only single-household teams are encouraged with no carpooling for volunteers from more than one household.	1		#NULL!	#NULL!	1	1	#NULL!	#NULL!	#NULL!	#NULL!	#NULL!			4	1	1	2	1	1	1	1	1	1	1	1	2	1	Providing no-contact hand off of equipment and samples.	4	1	1	1	#NULL!	#NULL!			1	1	1	#NULL!	1	Elimination of in-person educational and outreach events.
2020-05-26 15:15:27	2020-05-26 15:17:37	100	1	2020-05-26 15:17:37	1	3		1		#NULL!	#NULL!	#NULL!	1	#NULL!	1	#NULL!	#NULL!	#NULL!			4	4	2	4	2	4	2	3	2	4	4	#NULL!	#NULL!	#NULL!		#NULL!	#NULL!	#NULL!	#NULL!	#NULL!	#NULL!			#NULL!	#NULL!	1	#NULL!	#NULL!
2020-05-26 15:17:42	2020-05-26 15:30:06	100	1	2020-05-26 15:30:06	1	1	I sent the spreadsheet to my staff, and we included some information in the newsletter to volunteers such as limiting sampling teams to people who live in the same household and being extra cautious in streams that may receive raw sewage.	1		#NULL!	#NULL!	#NULL!	1	#NULL!	#NULL!	1	#NULL!	#NULL!			4	4	2	2	3	1	2	4	4	#NULL!	#NULL!	3	2	#NULL!		4	4	#NULL!	#NULL!	#NULL!	#NULL!		We have reduced by half the number of volunteers that can sign up for face-to-face trainings. We are exploring how to host a virtual water festival for children in the fall. We have done lots of online education through FB videos and FB live events. Social media efforts have been in addition to, not in lieu of, the training required for certification. It is likely that we will develop an online v…	1	#NULL!	#NULL!	#NULL!	1	We are about to enter fish collection season. It is likely that many volunteers will choose not to fish with us. Since fish collections occur at each site every 4-5 years, this is a substantial loss in participation.
2020-05-26 15:57:38	2020-05-26 16:07:38	100	1	2020-05-26 16:07:38	1	2		1		#NULL!	#NULL!	#NULL!	1	#NULL!	#NULL!	#NULL!	#NULL!	#NULL!			4	1	3	4	4	2	3	4	4	4	#NULL!	1	4	#NULL!		#NULL!	#NULL!	#NULL!	#NULL!	#NULL!	#NULL!		I am letting the parent organization WAV handle any changes they want made. I feel that people can be adults and can plan to be outside if they want and don't see the need to inundate them with more instructions. Everyone knows how to distance now. I offered that if anyone didn't feel comfortable monitoring this year that they should simply let me know. I had 3 teams out of about 30 that are opti…	1	#NULL!	1	#NULL!	#NULL!
2020-05-26 18:54:57	2020-05-26 19:05:37	100	1	2020-05-26 19:05:37	1	1	I learned how other organizations are preparing for field work during the current pandemic. I plan to use the information and resources shared to guide volunteer monitoring activities for my groups.	1		#NULL!	#NULL!	#NULL!	1	#NULL!	#NULL!	#NULL!	#NULL!	#NULL!			3	3	2	2	2	2	2	2	#NULL!	#NULL!	2	2	2	#NULL!		4	4	#NULL!	#NULL!	#NULL!	#NULL!			1	#NULL!	1	#NULL!	#NULL!
2020-05-26 16:41:45	2020-05-26 20:36:07	100	1	2020-05-26 20:36:08	2	1	Volunteer-specific COVID-19 guidance; will summarize and send out to our volunteers within the week.	1		#NULL!	#NULL!	1	1	#NULL!	#NULL!	#NULL!	#NULL!	#NULL!			4	1	1	2	2	1	4	2	2	3	3	4	4	#NULL!		2	2	#NULL!	#NULL!	#NULL!	#NULL!			1	#NULL!	#NULL!	#NULL!	#NULL!
2020-05-26 22:29:57	2020-05-26 22:36:19	100	1	2020-05-26 22:36:20	1	1	Plan to share COVID tips, including online training resources with staff that are coordinating community science projects within our program.	1		#NULL!	1	#NULL!	#NULL!	1	#NULL!	#NULL!	1	#NULL!	horseshoe crab spawning		3	1	2	3	2	2	2	2	3	2	2	2	2	#NULL!		#NULL!	#NULL!	#NULL!	#NULL!	#NULL!	#NULL!			1	#NULL!	1	1	#NULL!
2020-05-27 00:34:25	2020-05-27 00:39:52	100	1	2020-05-27 00:39:53	1	3		1		1	1	#NULL!	#NULL!	#NULL!	#NULL!	#NULL!	#NULL!	#NULL!			4	4	1	3	1	1	3	3	4	#NULL!	#NULL!	1	2	#NULL!		#NULL!	#NULL!	#NULL!	#NULL!	#NULL!	#NULL!			1	#NULL!	1	1	1	Data quality challenges due to lack of refresher training and site visit
2020-05-27 09:54:11	2020-05-27 10:14:55	100	1	2020-05-27 10:14:55	1	1	The webinar and materials were most useful to me as a coordinator for a volunteer sampling program. We have already used many of the suggestions for protocols during each part of a volunteer monitoring event to develop a COVID-safe sampling guide for our samplers. We expect to continue using this information and best practices while beginning our summer sampling programs with our interns.	1		#NULL!	#NULL!	1	1	#NULL!	#NULL!	#NULL!	#NULL!	#NULL!			4	3	1	1	3	2	2	2	3	3	#NULL!	2	2	#NULL!		1	1	1	#NULL!	#NULL!	1	Also updated with new protocols		1	#NULL!	#NULL!	1	#NULL!
2020-05-27 10:21:55	2020-05-27 10:36:40	100	1	2020-05-27 10:36:41	1	1	I learned that due to Covid19 in human waste, the presence of the virus is still in wastewater for several days. Because of this, we (Parker River Clean Water Association) will not be sampling water quality until the risks are reduced. But, we have lots of data analysis to complete, so this is a plus.	3		#NULL!	1	1	1	#NULL!	1	#NULL!	#NULL!	#NULL!			1	4	1	4	4	4	4	4	4	4	4	4	1	#NULL!	Focus on comleting and sharing data analysis	#NULL!	#NULL!	#NULL!	#NULL!	#NULL!	#NULL!		We are creating a newsletter, online, something new for the PRCWA. We also are creating an app for cellphone use to share photos of the watershed while staying socially distanced.	1	1	1	#NULL!	1	Loss of momentun in addressing "hot spots" of concern.
2020-05-27 11:25:35	2020-05-27 11:34:44	100	1	2020-05-27 11:34:45	1	1	Ideas were shared, such as family based sampling teams, that will help us design our sampling program.	1		#NULL!	#NULL!	#NULL!	1	#NULL!	#NULL!	#NULL!	#NULL!	#NULL!			4	4	1	1	4	1	2	4	3	2	#NULL!	4	3	#NULL!		1	1	#NULL!	1	#NULL!	#NULL!		Streamlined the procedure for picking up kits. We may keep this new procedure in the future post coronavirus.	#NULL!	1	1	#NULL!	#NULL!
2020-05-27 12:52:07	2020-05-27 12:58:52	100	1	2020-05-27 12:58:52	1	1	I learned what guidelines program coordinators should be sharing with program volunteers, and I plan to share applicable guidelines with GA Adopt-A-Stream volunteers.	1		#NULL!	#NULL!	1	1	#NULL!	1	#NULL!	#NULL!	#NULL!			4	3	1	2	2	2	2	3	3	#NULL!	#NULL!	3	2	#NULL!		1	4	#NULL!	#NULL!	#NULL!	#NULL!			1	1	1	#NULL!	#NULL!
2020-05-27 12:29:16	2020-05-27 13:07:20	100	1	2020-05-27 13:07:20	1	1	We used the information to develop our own guidelines for Missouri's Stream Team Volunteers which is now posted on our website.	1		#NULL!	#NULL!	#NULL!	1	#NULL!	#NULL!	#NULL!	#NULL!	#NULL!			3	3	1	3	3	1	1	1	3	#NULL!	#NULL!	#NULL!	1	#NULL!		#NULL!	#NULL!	#NULL!	#NULL!	#NULL!	#NULL!		We have implemented guidance which will allow those volunteers who want to participate to do so in a safe manner.	1	1	1	#NULL!	#NULL!
2020-05-27 09:05:03	2020-05-27 15:03:23	100	1	2020-05-27 15:03:23	1	1	The additional PPE worn by entero/ sewage research was helpful as an added layer or protection in the water.	1		#NULL!	1	#NULL!	1	#NULL!	#NULL!	#NULL!	#NULL!	#NULL!			3	2	2	2	2	2	2	2	#NULL!	3	2	2	1	#NULL!		2	1	#NULL!	1	#NULL!	#NULL!			1	#NULL!	1	#NULL!	#NULL!
2020-05-27 14:49:25	2020-05-27 16:37:38	100	1	2020-05-27 16:37:38	1	1	Learned different considerations for resumption of fieldwork under COVID. Plan to share information with other agency staff as we resume fieldwork duties.	5	Perform own monitoring and fieldwork within state agency	#NULL!	#NULL!	#NULL!	#NULL!	#NULL!	#NULL!	#NULL!	#NULL!	#NULL!			#NULL!	#NULL!	#NULL!	#NULL!	#NULL!	#NULL!	#NULL!	#NULL!	#NULL!	#NULL!	#NULL!	#NULL!	#NULL!	#NULL!		#NULL!	#NULL!	#NULL!	#NULL!	#NULL!	#NULL!			#NULL!	#NULL!	#NULL!	#NULL!	#NULL!
2020-05-27 19:27:17	2020-05-27 19:33:16	100	1	2020-05-27 19:33:16	1	1	I work to provide resources to a network of urban waters practitioners. I shared the webinar and resources with our network members that do water quality monitoring.	5	I am a team member of the Urban Waters Learning Network and provide resources for people who do water quality monitoring work.	#NULL!	#NULL!	#NULL!	#NULL!	#NULL!	#NULL!	#NULL!	#NULL!	#NULL!			#NULL!	#NULL!	#NULL!	#NULL!	#NULL!	#NULL!	#NULL!	#NULL!	#NULL!	#NULL!	#NULL!	#NULL!	#NULL!	#NULL!		#NULL!	#NULL!	#NULL!	#NULL!	#NULL!	#NULL!			#NULL!	#NULL!	#NULL!	#NULL!	#NULL!
2020-05-28 05:56:23	2020-05-28 06:08:33	100	1	2020-05-28 06:08:34	1	1	The recommendation not to try to train any new leaders for benthic macroinvertebrate monitoring was useful.	1		#NULL!	#NULL!	#NULL!	1	#NULL!	1	#NULL!	#NULL!	#NULL!			1	1	1	1	1	1	1	1	1	1	#NULL!	#NULL!	1	#NULL!		4	4	#NULL!	#NULL!	#NULL!	#NULL!		Am developing a SOP for the program post COVID Stay at Home Orders.	1	1	1	#NULL!	#NULL!
2020-05-28 09:38:34	2020-05-28 09:48:32	100	1	2020-05-28 09:48:32	1	1	What other volunteer organizations are doing to incorporate COVID 19 health and safety procedures into their activities. That information was used to update monitoring SOPs and is used daily during water quality monitoring activities.	1		#NULL!	#NULL!	#NULL!	1	#NULL!	#NULL!	#NULL!	#NULL!	#NULL!			1	1	1	#NULL!	2	2	#NULL!	1	#NULL!	1	#NULL!	2	2	#NULL!		#NULL!	#NULL!	#NULL!	#NULL!	#NULL!	#NULL!			1	1	1	#NULL!	#NULL!
2020-05-28 09:39:12	2020-05-28 09:55:06	100	1	2020-05-28 09:55:06	1	1	I found the information that other groups shared, especially on issues with using volunteers in 2020, social distancing using boats, and how to safely collect water sampling/monitoring data to be most useful. Some people shared online resources that I found very helpful as we plan our summer sampling programs.	1		1	1	1	1	1	1	1	#NULL!	#NULL!			4	4	2	1	2	#NULL!	2	1	3	3	#NULL!	2	2	#NULL!		1	2	#NULL!	#NULL!	#NULL!	#NULL!		Will be rearranging transport of staff/volunteers to sites to allow for proper social distancing.	#NULL!	#NULL!	1	#NULL!	#NULL!
2020-05-27 15:33:34	2020-05-28 10:16:29	100	1	2020-05-28 10:16:29	1	1	Best practices for social distancing while water quality monitoring and how to share this information with citizen scientist.	1		#NULL!	#NULL!	#NULL!	1	#NULL!	#NULL!	#NULL!	#NULL!	#NULL!			3	1	1	2	3	2	3	4	4	3	#NULL!	2	3	#NULL!		4	4	#NULL!	#NULL!	#NULL!	#NULL!			1	#NULL!	1	#NULL!	#NULL!
2020-05-27 08:41:46	2020-05-28 13:36:05	100	1	2020-05-28 13:36:06	1	1	Minimizing equipment sharing, disinfecting monitoring kits. E-newsletters were sent to trainers, kit locations and volunteers.	1		#NULL!	#NULL!	#NULL!	1	#NULL!	#NULL!	#NULL!	#NULL!	#NULL!			4	4	1	1	4	#NULL!	1	4	4	#NULL!	#NULL!	1	2	1	We extended yearly certifications by 4 months. If the volunteer "falls out" of certification they can not enter data into our database.	2	1	#NULL!	1	#NULL!	#NULL!			1	1	1	1	#NULL!
2020-05-28 14:21:34	2020-05-28 14:31:12	100	1	2020-05-28 14:31:12	1	1	Useful information included the idea of providing all volunteers with hand sanitizer and a specific checklist for adherence to CDC and state guidelines. We also updated our 2020 Sampling Protocol document to include those items.	1		#NULL!	#NULL!	1	#NULL!	#NULL!	#NULL!	#NULL!	#NULL!	#NULL!			4	4	1	2	4	1	1	4	1	4	1	1	3	#NULL!		1	1	1	#NULL!	#NULL!	#NULL!		Training new volunteers remains our greatest challenge. We expect to hold "socially distant" (not on the boat) training sessions so that we can at least see people using the kemmerer bottle. Training sessions will have very limited attendance. We also have training videos that we will rely on. Historically, we find them to be useful as a "refresher" but not necesssarily great for new recruits. Ou…	#NULL!	#NULL!	1	#NULL!	1	We have lost a few lakes from the program due to COVID-19, but only about 8 of the 158 have opted out. Data/sample reduction will only occur if there's another outbreak that forces people back inside or closes the laboratory. We don't have an economic loss this year, but 2021 could be another story depending on state contracts.
2020-06-01 11:52:21	2020-06-01 12:00:24	100	1	2020-06-01 12:00:25	1	1	I learned what other groups were doing to create best practices for volunteer groups for the 2020 sampling field season. I used this information to create a best practices in the field document to distribute to our water quality volunteers for the 2020 field season.	2		1	1	#NULL!	1	#NULL!	1	#NULL!	#NULL!	#NULL!			4	4	1	2	1	2	1	3	3	1	3	1	1	#NULL!	We normally have an in person Center wide volunteer conference and this year we did it virtually via zoom	3	3	#NULL!	#NULL!	#NULL!	#NULL!			#NULL!	#NULL!	1	#NULL!	#NULL!
2020-06-02 13:41:31	2020-06-02 13:45:15	100	1	2020-06-02 13:45:15	1	3		2		#NULL!	#NULL!	#NULL!	1	#NULL!	#NULL!	#NULL!	#NULL!	#NULL!			1	2	1	#NULL!	3	#NULL!	4	4	4	4	#NULL!	1	#NULL!	#NULL!		#NULL!	#NULL!	#NULL!	#NULL!	#NULL!	#NULL!			1	1	1	#NULL!	#NULL!
2020-06-02 15:01:11	2020-06-02 15:06:36	100	1	2020-06-02 15:06:37	1	1	Learned: How other states an organizations are advising their volunteers with regard to PPE or behavior to protect themselves during the pandemic. Share Info: Sharing internally with our volunteer monitoring coordinators and externally with our volunteer partners.	5	Supervise staff who coordinate volunteer monitoring program.	#NULL!	#NULL!	#NULL!	#NULL!	#NULL!	#NULL!	#NULL!	#NULL!	#NULL!			#NULL!	#NULL!	#NULL!	#NULL!	#NULL!	#NULL!	#NULL!	#NULL!	#NULL!	#NULL!	#NULL!	#NULL!	#NULL!	#NULL!		#NULL!	#NULL!	#NULL!	#NULL!	#NULL!	#NULL!			#NULL!	#NULL!	#NULL!	#NULL!	#NULL!
2020-06-02 15:09:05	2020-06-02 15:12:15	100	1	2020-06-02 15:12:15	1	3		1		1	1	1	1	1	1	#NULL!	#NULL!	#NULL!			#NULL!	#NULL!	1	#NULL!	#NULL!	#NULL!	#NULL!	#NULL!	#NULL!	#NULL!	#NULL!	#NULL!	#NULL!	#NULL!		#NULL!	#NULL!	#NULL!	#NULL!	#NULL!	#NULL!			1	1	1	1	#NULL!
2020-05-26 16:33:19	2020-06-02 15:13:28	100	1	2020-06-02 15:13:28	2	3		5	Not currently involved in volunteer monitoring but I have been in the past and hope to be soon; currently do some stream monitoring for my day job	#NULL!	#NULL!	#NULL!	#NULL!	#NULL!	#NULL!	#NULL!	#NULL!	#NULL!			#NULL!	#NULL!	#NULL!	#NULL!	#NULL!	#NULL!	#NULL!	#NULL!	#NULL!	#NULL!	#NULL!	#NULL!	#NULL!	#NULL!		#NULL!	#NULL!	#NULL!	#NULL!	#NULL!	#NULL!			#NULL!	#NULL!	#NULL!	#NULL!	#NULL!
2020-06-02 15:02:26	2020-06-02 15:14:41	100	1	2020-06-02 15:14:42	1	1	It was useful to learn about the protocols other are using for volunteer sampling during COVID. I shared this info with my community science program manager	1		#NULL!	#NULL!	#NULL!	#NULL!	1	#NULL!	#NULL!	#NULL!	#NULL!			3	1	2	2	3	3	3	2	2	#NULL!	#NULL!	3	3	#NULL!		4	4	#NULL!	#NULL!	#NULL!	#NULL!			1	#NULL!	1	#NULL!	#NULL!
2020-06-02 15:11:50	2020-06-02 15:16:26	100	1	2020-06-02 15:16:26	1	3		2		#NULL!	#NULL!	#NULL!	1	#NULL!	#NULL!	#NULL!	#NULL!	#NULL!			1	1	2	3	2	1	2	2	3	2	1	2	1	#NULL!		#NULL!	#NULL!	#NULL!	#NULL!	#NULL!	#NULL!			1	#NULL!	#NULL!	#NULL!	#NULL!
2020-06-02 07:59:15	2020-06-02 15:20:24	100	1	2020-06-02 15:20:24	1	1	learned new practices and methods to keep employees and potential volunteers safe while collecting data, the potential risks and studies being conducted on wastewater quality during covid	2		#NULL!	1	#NULL!	1	#NULL!	1	#NULL!	#NULL!	#NULL!			2	1	2	#NULL!	1	2	#NULL!	2	#NULL!	#NULL!	2	#NULL!	#NULL!	#NULL!		#NULL!	#NULL!	#NULL!	#NULL!	#NULL!	#NULL!			1	1	1	1	#NULL!
2020-06-02 15:13:13	2020-06-02 15:22:30	100	1	2020-06-02 15:22:30	1	1	Learned: Follow the most strict monitoring guidelines for increased health and safety of our citizen monitors. Check in with volunteers to assess level of comfort in monitoring. Create a SOP (standard operating procedure) for future events like the pandemic.	1		1	#NULL!	#NULL!	#NULL!	1	#NULL!	#NULL!	#NULL!	#NULL!			2	1	1	2	#NULL!	1	#NULL!	1	4	#NULL!	#NULL!	1	1	#NULL!		4	4	#NULL!	#NULL!	#NULL!	#NULL!		Weekly check-ins to gauge comfort level of volunteers. Now that restrictions have been lifted and folks are allowed on the beach for all recreational activities, I am still encouraging them to follow CDC guidelines when monitoring on the beach.	1	1	1	#NULL!	#NULL!
2020-06-02 15:19:39	2020-06-02 15:23:42	100	1	2020-06-02 15:23:43	1	1	Sharing of PPE and safety measures to use in field work.	2		1	1	1	1	1	1	1	#NULL!	#NULL!			4	1	1	1	2	1	1	1	1	1	1	1	1	#NULL!		2	4	#NULL!	#NULL!	#NULL!	#NULL!			1	#NULL!	#NULL!	#NULL!	#NULL!
2020-06-02 15:19:16	2020-06-02 15:23:45	100	1	2020-06-02 15:23:45	1	1	I learned that other organizations have canceled projects that I continued with, because we had different tolerances of risk or capability to manage during quarantine.	1		1	1	#NULL!	1	#NULL!	1	#NULL!	#NULL!	#NULL!			4	4	1	1	1	1	2	1	1	1	#NULL!	1	1	#NULL!		1	1	#NULL!	1	#NULL!	#NULL!			#NULL!	#NULL!	1	#NULL!	#NULL!
2020-06-02 15:07:52	2020-06-02 15:39:57	100	1	2020-06-02 15:39:58	1	1	Dealing with shared equipment and samples that need to be handed off to another person could be problematic, but some solutions/guidelines are helpful. Also that online training for sample collection should be followed up by emails or phone calls.	1		#NULL!	#NULL!	1	1	#NULL!	#NULL!	#NULL!	#NULL!	#NULL!			4	4	1	1	1	#NULL!	4	1	1	1	#NULL!	1	2	1	Provide full season of supplies to each volunteer instead of monthly pickup.	1	1	#NULL!	1	#NULL!	#NULL!			#NULL!	#NULL!	#NULL!	#NULL!	1	Changing parameters to incorporate more field testing and no lab testing.
2020-06-02 15:37:23	2020-06-02 15:43:25	100	1	2020-06-02 15:43:25	1	3		1		#NULL!	#NULL!	#NULL!	1	#NULL!	#NULL!	#NULL!	#NULL!	#NULL!			3	1	1	2	3	2	3	1	3	3	#NULL!	1	2	#NULL!		1	4	#NULL!	#NULL!	#NULL!	#NULL!			1	#NULL!	#NULL!	#NULL!	#NULL!
2020-05-29 16:22:03	2020-06-02 15:45:22	100	1	2020-06-02 15:45:23	2	3		5		#NULL!	#NULL!	#NULL!	#NULL!	#NULL!	#NULL!	#NULL!	#NULL!	#NULL!			#NULL!	#NULL!	#NULL!	#NULL!	#NULL!	#NULL!	#NULL!	#NULL!	#NULL!	#NULL!	#NULL!	#NULL!	#NULL!	#NULL!		#NULL!	#NULL!	#NULL!	#NULL!	#NULL!	#NULL!			#NULL!	#NULL!	#NULL!	#NULL!	#NULL!
2020-06-02 15:56:46	2020-06-02 16:00:25	100	1	2020-06-02 16:00:26	1	1	I learned about the sources sharing document	1		#NULL!	1	#NULL!	1	#NULL!	#NULL!	#NULL!	#NULL!	#NULL!			2	3	#NULL!	#NULL!	2	#NULL!	4	2	#NULL!	#NULL!	#NULL!	1	1	#NULL!		#NULL!	#NULL!	#NULL!	#NULL!	#NULL!	#NULL!			1	#NULL!	1	1	#NULL!
2020-06-02 16:15:03	2020-06-02 16:20:10	100	1	2020-06-02 16:20:11	1	1	keeping good records of all protocols for COVID monitoring and a log of people, dates, and COVID practices followed	3		1	1	#NULL!	1	#NULL!	#NULL!	#NULL!	#NULL!	#NULL!			#NULL!	1	1	1	1	1	1	2	2	1	1	3	1	#NULL!		1	2	#NULL!	#NULL!	#NULL!	#NULL!			1	1	1	1	#NULL!
2020-05-26 12:29:33	2020-05-26 16:39:54	33	0	2020-06-02 16:40:02	3	#NULL!		1		1	1	1	1	#NULL!	1	1	#NULL!	#NULL!			#NULL!	#NULL!	#NULL!	#NULL!	#NULL!	#NULL!	#NULL!	#NULL!	#NULL!	#NULL!	#NULL!	#NULL!	#NULL!	#NULL!		#NULL!	#NULL!	#NULL!	#NULL!	#NULL!	#NULL!			#NULL!	#NULL!	#NULL!	#NULL!	#NULL!
2020-05-26 20:46:49	2020-06-02 16:40:52	100	1	2020-06-02 16:40:52	1	3		4		1	#NULL!	#NULL!	#NULL!	1	#NULL!	#NULL!	#NULL!	#NULL!			#NULL!	#NULL!	#NULL!	#NULL!	#NULL!	#NULL!	#NULL!	#NULL!	#NULL!	#NULL!	#NULL!	#NULL!	#NULL!	#NULL!		#NULL!	#NULL!	#NULL!	#NULL!	#NULL!	#NULL!			#NULL!	#NULL!	#NULL!	#NULL!	#NULL!
2020-06-02 16:35:43	2020-06-02 16:41:29	100	1	2020-06-02 16:41:29	1	3		2		1	1	#NULL!	#NULL!	#NULL!	#NULL!	#NULL!	#NULL!	#NULL!			3	1	2	1	3	2	2	3	3	2	2	2	2	#NULL!		1	1	#NULL!	1	1	#NULL!			1	#NULL!	1	#NULL!	#NULL!
2020-05-27 14:18:51	2020-06-02 18:52:19	100	1	2020-06-02 18:52:19	2	1	incorporated brief, focused CoVid-19 protocols and developed new online training materials for volunteers participating in monitoring this year	1		#NULL!	#NULL!	#NULL!	1	#NULL!	#NULL!	#NULL!	#NULL!	#NULL!			4	4	1	1	2	2	1	1	3	2	1	1	1	#NULL!		1	1	#NULL!	1	#NULL!	#NULL!			1	1	1	1	1	all planning takes longer and needs to be VERY flexible
2020-06-02 15:23:13	2020-06-02 21:26:53	100	1	2020-06-02 21:26:53	1	1	General best practices for social distancing and sanitizing to reduce disease transmission while conducting field research. We've used the best practices you've outlined heavily in our own COVID-19 safety protocols for field work.	1		#NULL!	#NULL!	#NULL!	1	#NULL!	#NULL!	#NULL!	#NULL!	#NULL!			#NULL!	1	1	1	2	1	#NULL!	4	#NULL!	4	#NULL!	1	1	1	Disinfecting all field gear before sending to volunteers, and shipping to them rather than having them pick up in person.	1	1	1	#NULL!	#NULL!	#NULL!			1	#NULL!	1	1	#NULL!
2020-06-03 08:13:07	2020-06-03 08:22:39	100	1	2020-06-03 08:22:39	1	1	I am using this information to help guide our volunteer water quality monitoring program through social distancing requirements and to minimize contact between individuals and materials.	1		#NULL!	#NULL!	#NULL!	1	#NULL!	#NULL!	#NULL!	#NULL!	#NULL!			4	1	1	2	1	2	2	1	4	#NULL!	#NULL!	2	3	#NULL!		4	1	#NULL!	1	#NULL!	#NULL!			1	#NULL!	#NULL!	#NULL!	#NULL!
2020-05-29 09:44:47	2020-06-03 08:59:50	100	1	2020-06-03 08:59:50	1	1	Learned more about the US citizen science network and shared some of the procedures with water monitoring programs in Atlantic Canada through our newsletter	1		1	1	1	1	#NULL!	1	#NULL!	#NULL!	#NULL!			4	2	1	1	3	1	2	2	3	2	1	1	1	#NULL!		1	1	1	#NULL!	#NULL!	#NULL!			1	#NULL!	1	#NULL!	#NULL!
2020-06-03 09:13:02	2020-06-03 09:22:34	100	1	2020-06-03 09:22:34	1	1	My organization seems to be at the forefront of much of the brainstorming that occurred during the webinar, however it was helpful to know how many organizations are working through these ideas and concepts and have a sense for the breadth of ways that fieldwork could continue during a COVID summer.	2		#NULL!	#NULL!	#NULL!	1	#NULL!	#NULL!	#NULL!	#NULL!	#NULL!			3	1	1	2	1	1	1	1	1	2	#NULL!	1	1	#NULL!		2	1	#NULL!	1	#NULL!	#NULL!			1	1	1	#NULL!	#NULL!
2020-06-03 09:13:20	2020-06-03 09:24:06	100	1	2020-06-03 09:24:07	1	1	We are convening our own regional group to discuss sampling procedures this year and many of the suggestions for social distancing (i.e. on the spreadsheet) will be floated to the group for consensus.	1		#NULL!	1	#NULL!	1	#NULL!	#NULL!	#NULL!	#NULL!	#NULL!			3	1	2	2	2	2	2	3	4	2	2	2	3	#NULL!		4	4	#NULL!	#NULL!	#NULL!	#NULL!		We collaborate with Riverkeeper, the Center for the Urban River at Beczak, and the New York City Water Trail Association, so anything that we decide to implement will likely look similar to what the others will implement. It's still bad in NYC, so that's why no decisions have been made yet about the season.	1	1	1	#NULL!	1	Loss of lab space
2020-06-03 09:46:00	2020-06-03 10:05:05	100	1	2020-06-03 10:05:06	2	1	The concerns, risks, needs and possible solutions the participants have on water monitoring and watershed restoration activities by project managers and volunteers. Sharing protocols as part of our research and extension COVID19 reopening plans.	1		1	1	1	1	1	1	#NULL!	1	#NULL!	Trainings for field crews and volunteers		2	1	1	1	1	2	1	2	2	2	2	1	1	1		1	1	#NULL!	1	1	#NULL!		Exploring the use of face shields as one form of PPE	1	1	1	#NULL!	#NULL!
2020-06-03 11:39:32	2020-06-03 11:43:20	100	1	2020-06-03 11:43:21	1	3		1		#NULL!	#NULL!	#NULL!	1	#NULL!	#NULL!	#NULL!	#NULL!	#NULL!			3	1	1	2	2	3	2	2	3	3	1	2	#NULL!	#NULL!		4	1	#NULL!	1	#NULL!	#NULL!		Reduction in number of sites monitored	1	#NULL!	1	#NULL!	#NULL!
2020-06-03 13:01:38	2020-06-03 13:21:28	100	1	2020-06-03 13:21:29	1	1	I learned ideas on how to help volunteers feel safe while maintaining the program during COVID-19 fears. I'm sharing the information with my supervisor, program sponsors (primarily cities) and volunteers to help them understand we can still get good results while providing the best possible program and taking measures to keep everyone safe.	3		#NULL!	#NULL!	1	#NULL!	#NULL!	1	#NULL!	#NULL!	#NULL!			#NULL!	#NULL!	1	1	1	1	1	1	3	1	1	1	1	1	adding lab identification of macroinvertebrates to consultant responsibilities because cannot social distance or set up partitions for volunteers	2	1	1	#NULL!	#NULL!	#NULL!		reduced the number of wetland volunteers are asked to monitor (this has an impact on less income in the budget)	1	1	1	#NULL!	#NULL!
2020-06-03 14:51:41	2020-06-03 15:01:03	100	1	2020-06-03 15:01:03	1	1	webinar got me thinking about the logistics of shared field equipment, we are developing plans for shared equipment	5	manager of interns and staff who conduct environmental monitoring	#NULL!	#NULL!	#NULL!	#NULL!	#NULL!	#NULL!	#NULL!	#NULL!	#NULL!			#NULL!	#NULL!	#NULL!	#NULL!	#NULL!	#NULL!	#NULL!	#NULL!	#NULL!	#NULL!	#NULL!	#NULL!	#NULL!	#NULL!		#NULL!	#NULL!	#NULL!	#NULL!	#NULL!	#NULL!			#NULL!	#NULL!	#NULL!	#NULL!	#NULL!
2020-06-03 21:44:09	2020-06-03 21:55:21	100	1	2020-06-03 21:55:22	1	3		1		1	1	1	#NULL!	1	#NULL!	#NULL!	#NULL!	#NULL!			4	1	3	3	2	3	3	3	3	3	3	3	2	#NULL!		#NULL!	#NULL!	#NULL!	#NULL!	#NULL!	#NULL!		sampling locations and length of season both scaled back; only a handful of volunteers will participate	1	#NULL!	1	#NULL!	1	less public interest
2020-06-05 12:47:59	2020-06-05 12:53:55	100	1	2020-06-05 12:53:55	1	3		1		#NULL!	1	#NULL!	1	#NULL!	#NULL!	#NULL!	#NULL!	#NULL!			2	1	1	3	2	1	2	3	3	3	3	2	3	#NULL!		#NULL!	#NULL!	#NULL!	#NULL!	#NULL!	#NULL!			#NULL!	#NULL!	1	1	#NULL!
2020-06-05 01:27:34	2020-06-06 09:09:11	100	1	2020-06-06 09:09:11	1	1	I found the information about maintaining equipment and organizing monitoring tools very helpful. I usually have a large canvas bag that goes to the stream with me.	4		#NULL!	#NULL!	#NULL!	1	#NULL!	#NULL!	#NULL!	#NULL!	#NULL!			#NULL!	#NULL!	#NULL!	#NULL!	#NULL!	#NULL!	#NULL!	#NULL!	#NULL!	#NULL!	#NULL!	#NULL!	#NULL!	#NULL!		#NULL!	#NULL!	#NULL!	#NULL!	#NULL!	#NULL!			#NULL!	#NULL!	#NULL!	#NULL!	#NULL!
2020-06-08 15:45:41	2020-06-08 15:53:33	100	1	2020-06-08 15:53:34	1	1	We pretty much developed our own protocol before the meeting but hearing what everyone else was planning was very helpful in terms of safety concerns to prevent virus spread	1		#NULL!	#NULL!	1	#NULL!	#NULL!	#NULL!	#NULL!	#NULL!	#NULL!			#NULL!	#NULL!	1	1	1	1	1	1	2	1	1	1	1	#NULL!		2	1	#NULL!	1	#NULL!	1	Manual and quiz	Manual and liability form updated to include new Covid safety protocol	#NULL!	#NULL!	1	#NULL!	1	Not all volunteers could participate as same household team. That is unfortunate because we have many volunteers unable to help this year who have volunteered for years
2020-05-28 12:32:15	2020-06-02 15:16:33	33	0	2020-06-09 15:16:59	3	#NULL!		1		#NULL!	#NULL!	#NULL!	#NULL!	#NULL!	#NULL!	#NULL!	#NULL!	1		Not volunteer based. Regulated sampling.	#NULL!	#NULL!	#NULL!	#NULL!	#NULL!	#NULL!	#NULL!	#NULL!	#NULL!	#NULL!	#NULL!	#NULL!	#NULL!	#NULL!		#NULL!	#NULL!	#NULL!	#NULL!	#NULL!	#NULL!			#NULL!	#NULL!	#NULL!	#NULL!	#NULL!
2020-06-02 15:22:18	2020-06-02 15:23:27	39	0	2020-06-09 15:23:28	2	1		1		#NULL!	1	1	1	1	1	1	#NULL!	#NULL!			#NULL!	#NULL!	#NULL!	#NULL!	#NULL!	#NULL!	#NULL!	#NULL!	#NULL!	#NULL!	#NULL!	#NULL!	#NULL!	#NULL!		#NULL!	#NULL!	#NULL!	#NULL!	#NULL!	#NULL!			#NULL!	#NULL!	#NULL!	#NULL!	#NULL!
2020-06-03 06:34:11	2020-06-03 06:37:19	39	0	2020-06-10 06:37:53	1	1	I found the link to boating safely very helpful.	2		#NULL!	#NULL!	1	1	#NULL!	#NULL!	#NULL!	#NULL!	#NULL!			#NULL!	#NULL!	#NULL!	#NULL!	#NULL!	#NULL!	#NULL!	#NULL!	#NULL!	#NULL!	#NULL!	#NULL!	#NULL!	#NULL!		#NULL!	#NULL!	#NULL!	#NULL!	#NULL!	#NULL!			#NULL!	#NULL!	#NULL!	#NULL!	#NULL!
2020-06-02 15:17:29	2020-06-03 11:32:06	78	0	2020-06-10 11:32:12	1	1	Received best safety practices to date and helped name present uncertainties/needs that I will be sharing with NY/NJ Harbor Estuary Program's Citizen Advisory Council on 6/4/20.	1		#NULL!	1	#NULL!	#NULL!	#NULL!	#NULL!	#NULL!	#NULL!	#NULL!			2	1	2	3	4	2	2	2	2	2	2	4	2	#NULL!		#NULL!	#NULL!	#NULL!	#NULL!	#NULL!	#NULL!		We are scaling projects down and canceling some projects so that our core team can lead safely. We are planning on not relying on volunteers for support with monitoring projects in Hudson River Park at all this year.	1	1	1	1	1	no monitoring from boats because of challenges with social distancing
2020-06-30 08:23:53	2020-06-30 08:38:45	100	1	2020-06-30 08:38:45	2	1	Good planing tips and suggestions for doing filed work.	3		#NULL!	#NULL!	1	1	1	1	1	#NULL!	#NULL!			1	2	1	1	2	2	2	2	1	1	1	2	2	#NULL!		1	1	#NULL!	1	1	#NULL!			#NULL!	1	1	1	#NULL!
2020-06-30 08:49:42	2020-06-30 08:57:11	100	1	2020-06-30 08:57:11	1	1	How other organizations were approaching field monitoring. The discussion helped me make decisions about my own organization was approaching our field season. Safety information and thoughts around risk were very helpful. I also contacted another researcher based on comments she made during the webinar and had a helpful follow up discussion. No joke, this was among the most useful webinars I have…	1		#NULL!	1	#NULL!	1	1	1	#NULL!	#NULL!	#NULL!			4	1	1	2	1	1	1	1	1	1	1	#NULL!	1	#NULL!		4	4	#NULL!	#NULL!	#NULL!	#NULL!		We are only working with 3 volunteers this year, versus the dozens that we usually have engaged during the field season. Most sampling will be done by program staff.	1	1	1	1	#NULL!
2020-06-30 08:59:12	2020-06-30 09:02:27	100	1	2020-06-30 09:02:27	3	#NULL!		1		#NULL!	#NULL!	#NULL!	1	#NULL!	#NULL!	#NULL!	#NULL!	1		Submerged Aquatic Vegetation	4	4	1	1	4	1	4	1	4	1	#NULL!	#NULL!	1	#NULL!		2	1	#NULL!	1	#NULL!	#NULL!			1	#NULL!	1	#NULL!	#NULL!
2020-06-30 08:59:52	2020-06-30 09:08:37	100	1	2020-06-30 09:08:38	3	#NULL!		1		#NULL!	1	1	1	#NULL!	#NULL!	#NULL!	#NULL!	#NULL!			4	1	4	4	1	4	4	4	4	4	1	1	1	#NULL!		#NULL!	#NULL!	#NULL!	#NULL!	#NULL!	#NULL!			1	1	1	1	#NULL!
2020-06-30 09:37:21	2020-06-30 09:47:16	100	1	2020-06-30 09:47:16	3	#NULL!		1		#NULL!	#NULL!	1	#NULL!	#NULL!	#NULL!	#NULL!	#NULL!	#NULL!			4	3	3	1	4	1	3	3	3	1	1	3	1	1	Create training videos, posted to YouTube	2	1	#NULL!	1	#NULL!	#NULL!			1	1	#NULL!	1	#NULL!
2020-06-30 09:45:48	2020-06-30 09:49:33	100	1	2020-06-30 09:49:33	3	#NULL!		1		#NULL!	#NULL!	#NULL!	1	#NULL!	#NULL!	#NULL!	#NULL!	#NULL!			3	1	2	3	2	2	2	3	4	3	2	2	2	#NULL!		#NULL!	#NULL!	#NULL!	#NULL!	#NULL!	#NULL!			1	#NULL!	#NULL!	#NULL!	#NULL!
2020-06-30 10:32:39	2020-06-30 10:37:48	100	1	2020-06-30 10:37:49	3	#NULL!		1		#NULL!	#NULL!	#NULL!	1	#NULL!	1	#NULL!	#NULL!	#NULL!			1	1	1	1	1	1	1	1	4	1	1	1	1	#NULL!		1	4	#NULL!	#NULL!	#NULL!	#NULL!			1	1	1	1	#NULL!
2020-06-30 10:30:52	2020-06-30 10:40:56	100	1	2020-06-30 10:40:56	3	#NULL!		1		#NULL!	#NULL!	1	1	#NULL!	1	1	#NULL!	#NULL!			1	1	1	1	1	1	1	1	1	#NULL!	1	1	1	#NULL!		1	1	1	1	1	#NULL!		River Source pivoted successfully to online education with other clients. We are positioning ourselves to continue providing online and in person contact time with volunteers and students.	1	1	#NULL!	#NULL!	#NULL!
2020-06-30 09:53:23	2020-06-30 12:47:46	100	1	2020-06-30 12:47:46	2	1	Learned how other volunteer programs are dealing with COVID-19. Increased confidence in our own safety measures and picked up some more safety suggestions.	1		1	1	#NULL!	1	#NULL!	#NULL!	#NULL!	#NULL!	#NULL!			3	1	1	2	2	2	1	2	#NULL!	1	#NULL!	1	1	#NULL!		2	1	#NULL!	1	#NULL!	#NULL!			1	1	1	1	#NULL!
2020-06-30 12:43:22	2020-06-30 13:37:54	100	1	2020-06-30 13:37:54	3	#NULL!		1		#NULL!	#NULL!	#NULL!	1	#NULL!	#NULL!	#NULL!	#NULL!	#NULL!			1	#NULL!	1	1	2	1	2	1	#NULL!	#NULL!	#NULL!	#NULL!	1	#NULL!	We went digital - volunteers monitored a remote camera online for fish and wildlife.	2	4	#NULL!	#NULL!	#NULL!	#NULL!		Stream fish spawning was conducted mostly by volunteers watching live video online from a webcam already located at the stream. Some volunteers who lived close enough opted to visit the site in-person. Training was broken down into 10 Sessions that were more like newsletters, full of small articles and photos. Links were sent to datasheets, maps, and YouTube videos. It tuned out to be a great opp…	1	1	1	1	1	Loss of opportunities. We would not even consider activities like macroinvertebrate monitoring this summer because it would be too difficult with social distancing.
2020-06-30 14:57:21	2020-06-30 15:02:10	100	1	2020-06-30 15:02:11	3	#NULL!		3		1	1	#NULL!	1	#NULL!	#NULL!	#NULL!	#NULL!	#NULL!			1	1	1	1	2	2	1	1	3	2	2	2	1	#NULL!		1	1	#NULL!	1	#NULL!	#NULL!			1	#NULL!	1	#NULL!	#NULL!
2020-07-01 03:55:37	2020-07-01 04:01:22	100	1	2020-07-01 04:01:22	3	#NULL!		4		#NULL!	#NULL!	1	#NULL!	#NULL!	#NULL!	#NULL!	#NULL!	#NULL!			#NULL!	#NULL!	#NULL!	#NULL!	#NULL!	#NULL!	#NULL!	#NULL!	#NULL!	#NULL!	#NULL!	#NULL!	#NULL!	#NULL!		#NULL!	#NULL!	#NULL!	#NULL!	#NULL!	#NULL!			#NULL!	#NULL!	#NULL!	#NULL!	#NULL!
2020-07-01 08:29:20	2020-07-01 08:35:26	100	1	2020-07-01 08:35:26	3	#NULL!		1		#NULL!	#NULL!	1	1	#NULL!	#NULL!	#NULL!	#NULL!	#NULL!			4	4	4	#NULL!	4	4	#NULL!	4	4	4	4	4	4	#NULL!		#NULL!	#NULL!	#NULL!	#NULL!	#NULL!	#NULL!		Our Volunteer effort involves lakeshore residents checking their own docks, boats, etc in the fall when they are removed, or a sampler suspended from their dock. All commuication/training is done via mail or email. Reporting forms are either email, web, or mail. Thus, there is no direct person-to-person contact, and no changes are needed due to the current situation. Participants do not experienc…	1	#NULL!	1	#NULL!	#NULL!
2020-07-01 09:53:55	2020-07-01 09:56:03	100	1	2020-07-01 09:56:04	3	#NULL!		1		#NULL!	#NULL!	1	1	#NULL!	#NULL!	#NULL!	#NULL!	#NULL!			#NULL!	#NULL!	#NULL!	#NULL!	#NULL!	#NULL!	#NULL!	#NULL!	#NULL!	#NULL!	#NULL!	#NULL!	#NULL!	#NULL!		#NULL!	#NULL!	#NULL!	#NULL!	#NULL!	#NULL!			1	#NULL!	#NULL!	1	#NULL!
2020-07-01 12:17:38	2020-07-01 12:22:57	100	1	2020-07-01 12:22:58	3	#NULL!		1		#NULL!	#NULL!	1	1	#NULL!	#NULL!	#NULL!	#NULL!	#NULL!			1	#NULL!	2	2	2	2	2	2	2	#NULL!	#NULL!	2	2	#NULL!		1	1	#NULL!	1	#NULL!	#NULL!			#NULL!	#NULL!	1	1	#NULL!
2020-06-30 13:41:10	2020-07-01 13:07:48	100	1	2020-07-01 13:07:48	2	1	I appreciated hearing what other organizations are doing regarding sampling waters with known wastewater leaks. I also learned what some organizations are changing regarding procedures, such as disinfecting equipment, changing timing logistics, and moving to on-line training. I will be utilizing some of this with our organizations volunteers to improve safety and ease of participation.	1		#NULL!	#NULL!	1	1	1	#NULL!	#NULL!	#NULL!	#NULL!			1	1	1	2	2	1	1	3	4	1	1	3	2	#NULL!		3	3	#NULL!	#NULL!	#NULL!	#NULL!		We have postponed activities as have most organizations. As we resume sampling we are using drop boxes outside our lab so volunteers can safely drop off samples without entering the office/lab area. We have also reduced staff in the lab to 1, which slows down our capabilities. We are resuming sampling slowly, adding our sites back (190 active sites) in phases.	1	1	#NULL!	1	1	We will need to go without our intern program for the timebeing.
2020-07-01 18:42:38	2020-07-01 19:06:39	100	1	2020-07-01 19:06:39	3	#NULL!		1		#NULL!	1	#NULL!	1	#NULL!	#NULL!	#NULL!	#NULL!	#NULL!			4	1	1	#NULL!	3	1	1	#NULL!	3	1	1	#NULL!	3	#NULL!		#NULL!	#NULL!	#NULL!	#NULL!	#NULL!	#NULL!			1	#NULL!	#NULL!	#NULL!	1	No site access due to closures
2020-07-02 12:10:42	2020-07-02 12:18:36	100	1	2020-07-02 12:18:36	3	#NULL!		1		#NULL!	#NULL!	1	1	#NULL!	#NULL!	#NULL!	#NULL!	#NULL!			3	1	1	1	3	1	4	4	4	#NULL!	#NULL!	#NULL!	4	#NULL!		2	1	#NULL!	1	#NULL!	#NULL!		Created a robust, visually interesting series of online learning mocules. Using Blackboard Open Education, with support from U-Idaho CETL (Center for Excellence in Teaching and Learning). Created base videos with Prezi-Video, then layered clarifying photos, video clips, text, and other graphics using Adobe Premier.	1	1	1	#NULL!	#NULL!
2020-07-04 16:32:48	2020-07-04 16:42:05	100	1	2020-07-04 16:42:05	3	#NULL!		1		#NULL!	#NULL!	1	#NULL!	1	#NULL!	#NULL!	#NULL!	#NULL!			4	4	1	1	2	3	3	3	4	4	#NULL!	4	1	#NULL!		2	1	#NULL!	1	#NULL!	#NULL!			#NULL!	#NULL!	#NULL!	#NULL!	#NULL!
2020-06-30 08:08:17	2020-06-30 08:09:04	33	0	2020-07-07 08:09:04	3	#NULL!		1		#NULL!	#NULL!	1	1	#NULL!	1	#NULL!	#NULL!	#NULL!			#NULL!	#NULL!	#NULL!	#NULL!	#NULL!	#NULL!	#NULL!	#NULL!	#NULL!	#NULL!	#NULL!	#NULL!	#NULL!	#NULL!		#NULL!	#NULL!	#NULL!	#NULL!	#NULL!	#NULL!			#NULL!	#NULL!	#NULL!	#NULL!	#NULL!
2020-06-30 13:51:49	2020-06-30 13:53:19	39	0	2020-07-07 13:53:29	3	#NULL!		1		#NULL!	#NULL!	#NULL!	1	#NULL!	#NULL!	#NULL!	#NULL!	#NULL!			#NULL!	#NULL!	#NULL!	#NULL!	#NULL!	#NULL!	#NULL!	#NULL!	#NULL!	#NULL!	#NULL!	#NULL!	#NULL!	#NULL!		#NULL!	#NULL!	#NULL!	#NULL!	#NULL!	#NULL!			#NULL!	#NULL!	#NULL!	#NULL!	#NULL!
2020-06-30 19:52:58	2020-06-30 19:54:12	39	0	2020-07-07 19:54:28	1	3		1		#NULL!	#NULL!	#NULL!	1	#NULL!	#NULL!	#NULL!	#NULL!	#NULL!			#NULL!	#NULL!	#NULL!	#NULL!	#NULL!	#NULL!	#NULL!	#NULL!	#NULL!	#NULL!	#NULL!	#NULL!	#NULL!	#NULL!		#NULL!	#NULL!	#NULL!	#NULL!	#NULL!	#NULL!			#NULL!	#NULL!	#NULL!	#NULL!	#NULL!
2020-07-08 11:52:52	2020-07-08 12:00:06	100	1	2020-07-08 12:00:06	3	#NULL!		1		#NULL!	#NULL!	1	1	#NULL!	#NULL!	#NULL!	#NULL!	#NULL!			4	1	2	2	2	1	2	1	3	2	3	3	1	#NULL!		1	1	#NULL!	1	#NULL!	#NULL!			1	1	1	1	#NULL!
2020-07-08 12:40:04	2020-07-08 12:55:31	100	1	2020-07-08 12:55:31	3	#NULL!		1		1	1	1	1	1	#NULL!	#NULL!	#NULL!	#NULL!			4	1	1	1	3	1	3	3	4	1	1	3	2	1	Student staff not participating in field monitoring	2	1	#NULL!	1	#NULL!	#NULL!		We reduced the number of new volunteers because of the difficulty of training when they could not share equipment to practice with during much more limited face to face training opportunities. So we did largely rely on experienced volunteers, but not exclusively. Some of the new reduced contact procedures and training videos may become part of our program even after the need to do so due to Covid…	1	1	1	1	1	A strength of our program was the personal interaction with our volunteers. The loss of that engagement is significant and may make it difficult to keep some volunteers iin the program.
2020-07-08 12:58:21	2020-07-08 13:03:08	100	1	2020-07-08 13:03:08	3	#NULL!		1		#NULL!	1	#NULL!	1	1	#NULL!	#NULL!	#NULL!	#NULL!			3	1	1	2	4	3	2	2	3	2	2	1	1	#NULL!		1	1	#NULL!	1	#NULL!	#NULL!			1	1	1	#NULL!	#NULL!
2020-07-08 15:17:53	2020-07-08 15:26:46	100	1	2020-07-08 15:26:47	3	#NULL!		1		#NULL!	#NULL!	#NULL!	1	#NULL!	#NULL!	#NULL!	#NULL!	#NULL!			1	1	2	4	1	1	2	#NULL!	#NULL!	#NULL!	#NULL!	1	1	#NULL!		#NULL!	#NULL!	#NULL!	#NULL!	#NULL!	#NULL!		Individualized trainings were provided so that we didn't meet up in a group. Hand off of samples will be similar as in the past, just with as much social distancing and wearing of masks and disinfecting when handing off samples. Communications have been by email / phone in the past and today	1	#NULL!	#NULL!	1	1	Chose not to do any outreach / promotion of the program - limited it to current volunteers. Decreased the value to the volunteers for meeting up and getting to know each other
2020-07-08 15:59:01	2020-07-08 16:11:03	100	1	2020-07-08 16:11:04	3	#NULL!		1		#NULL!	#NULL!	1	1	#NULL!	#NULL!	#NULL!	#NULL!	#NULL!			#NULL!	#NULL!	1	4	#NULL!	#NULL!	#NULL!	#NULL!	#NULL!	#NULL!	#NULL!	4	4	#NULL!		#NULL!	#NULL!	#NULL!	#NULL!	#NULL!	#NULL!			1	#NULL!	#NULL!	#NULL!	#NULL!
2020-07-08 14:40:54	2020-07-08 16:54:35	100	1	2020-07-08 16:54:35	1	2		1		#NULL!	#NULL!	1	1	#NULL!	#NULL!	#NULL!	#NULL!	#NULL!			4	1	1	4	4	#NULL!	4	4	4	#NULL!	#NULL!	4	2	2	We did cancel the advanced CLMP+ option that normally engages a few volunteers annually to collect water samples for lake profile data and lab analyses.	#NULL!	#NULL!	#NULL!	#NULL!	#NULL!	#NULL!		See comment on previous question about cancelling CLMP+ for the 2020 monitoring season.	1	1	1	#NULL!	1	We did not actively recruit new volunteers as we normally do from February-May through various outreach and advertising, as we were uncertain about our ability to ship equipment to new volunteers and whether the monitoring season would even happen. This will likely impact growth and possibly even impact retention of current participation numbers.
2020-07-08 19:05:25	2020-07-08 19:10:45	100	1	2020-07-08 19:10:45	3	#NULL!		1		#NULL!	#NULL!	#NULL!	1	1	#NULL!	#NULL!	#NULL!	#NULL!			1	#NULL!	#NULL!	#NULL!	#NULL!	#NULL!	#NULL!	#NULL!	#NULL!	#NULL!	#NULL!	#NULL!	#NULL!	#NULL!		#NULL!	#NULL!	#NULL!	#NULL!	#NULL!	#NULL!			1	1	1	#NULL!	#NULL!
2020-07-08 19:10:30	2020-07-08 19:30:14	100	1	2020-07-08 19:30:15	3	#NULL!		1		#NULL!	#NULL!	#NULL!	1	#NULL!	#NULL!	#NULL!	#NULL!	#NULL!			4	4	1	#NULL!	1	4	4	4	4	4	3	2	4	#NULL!		#NULL!	#NULL!	#NULL!	#NULL!	#NULL!	#NULL!		Our monitors visit remote sites far from the public, and only need to practice social distancing if they are a team (we have at least two teams of two).	#NULL!	#NULL!	#NULL!	#NULL!	#NULL!
2020-07-09 09:38:37	2020-07-09 09:42:44	100	1	2020-07-09 09:42:44	1	1		1		#NULL!	#NULL!	1	1	#NULL!	1	1	#NULL!	#NULL!			3	3	1	3	2	3	1	4	4	3	1	1	1	#NULL!		#NULL!	#NULL!	#NULL!	#NULL!	#NULL!	#NULL!			1	1	1	1	#NULL!
2020-07-09 23:27:02	2020-07-09 23:32:52	100	1	2020-07-09 23:32:53	3	#NULL!		3		#NULL!	#NULL!	#NULL!	1	#NULL!	#NULL!	#NULL!	#NULL!	#NULL!			4	4	#NULL!	#NULL!	1	1	4	4	#NULL!	#NULL!	#NULL!	#NULL!	#NULL!	#NULL!		#NULL!	#NULL!	#NULL!	#NULL!	#NULL!	#NULL!			#NULL!	#NULL!	#NULL!	#NULL!	#NULL!
2020-07-09 20:05:03	2020-07-10 09:59:01	100	1	2020-07-10 09:59:03	3	#NULL!		1		#NULL!	#NULL!	#NULL!	1	#NULL!	#NULL!	#NULL!	#NULL!	#NULL!			4	4	2	3	1	1	1	3	3	2	2	2	2	#NULL!		#NULL!	#NULL!	#NULL!	#NULL!	#NULL!	#NULL!		We are continuing to conduct quarterly monitoring with reduced number of volunteers, however the lab we use for fecal coliform counts is not open for analyzing those samples. We are continuing to monitor for other parameters such as pH, temperature, dissolved oxygen, electrical conductivity, etc.	#NULL!	#NULL!	1	#NULL!	#NULL!
2020-06-30 13:01:23	2020-07-03 14:07:56	67	0	2020-07-10 16:06:54	3	#NULL!		1		#NULL!	#NULL!	#NULL!	1	#NULL!	#NULL!	#NULL!	#NULL!	#NULL!			2	2	1	2	1	1	3	3	3	2	2	2	3	#NULL!		2	1	#NULL!	1	#NULL!	#NULL!			1	1	1	#NULL!	#NULL!
2020-07-13 15:37:42	2020-07-13 16:02:09	100	1	2020-07-13 16:02:10	1	1	Confidence that pausing monitoring activities were okay. Ideas for virtual trainings.	1		#NULL!	#NULL!	#NULL!	1	#NULL!	#NULL!	#NULL!	#NULL!	#NULL!			2	1	1	1	1	1	2	2	2	2	1	2	1	#NULL!		1	1	1	1	1	#NULL!		We created a new short course series - Creek Courses for volunteers to deepen their water quality and policy background. We paused monitoring and will only reopen as state guidelines allow.	1	1	1	1	#NULL!
2020-07-13 17:58:19	2020-07-13 18:11:14	100	1	2020-07-13 18:11:15	3	#NULL!		1		#NULL!	#NULL!	1	#NULL!	#NULL!	#NULL!	#NULL!	#NULL!	#NULL!			4	1	1	1	4	4	4	4	3	3	1	1	3	#NULL!		2	1	1	#NULL!	#NULL!	1	On-line training was being developed prior to COVID.		1	1	1	#NULL!	#NULL!
2020-07-07 16:10:21	2020-07-07 16:11:02	39	0	2020-07-14 16:11:03	3	#NULL!		1		#NULL!	#NULL!	#NULL!	1	#NULL!	#NULL!	#NULL!	#NULL!	#NULL!			#NULL!	#NULL!	#NULL!	#NULL!	#NULL!	#NULL!	#NULL!	#NULL!	#NULL!	#NULL!	#NULL!	#NULL!	#NULL!	#NULL!		#NULL!	#NULL!	#NULL!	#NULL!	#NULL!	#NULL!			#NULL!	#NULL!	#NULL!	#NULL!	#NULL!
2020-07-14 17:10:20	2020-07-14 17:13:25	100	1	2020-07-14 17:13:25	3	#NULL!		2		#NULL!	#NULL!	1	1	#NULL!	1	1	1	#NULL!	surface water for irrigation		3	1	1	2	1	1	1	1	3	1	1	1	1	#NULL!		1	1	#NULL!	1	1	#NULL!			1	#NULL!	#NULL!	#NULL!	#NULL!
2020-07-15 03:01:28	2020-07-15 03:04:30	100	1	2020-07-15 03:04:30	1	3		1		#NULL!	1	#NULL!	1	#NULL!	1	#NULL!	#NULL!	#NULL!			3	#NULL!	1	3	1	1	1	2	2	2	2	1	1	#NULL!		#NULL!	#NULL!	#NULL!	#NULL!	#NULL!	#NULL!			#NULL!	1	1	1	#NULL!
2020-07-29 23:53:26	2020-07-30 06:53:23	100	1	2020-07-30 06:53:23	1	1	Learned what some other organizations are doing to expand safety protocols for staff and volunteers during the pandemic. We used this information in evaluating and updating our field procedures and safety guidelines for volunteers.	1		#NULL!	#NULL!	1	1	1	#NULL!	#NULL!	#NULL!	#NULL!			4	1	1	1	4	1	1	1	3	1	#NULL!	1	1	#NULL!		1	4	#NULL!	#NULL!	#NULL!	#NULL!		Required all volunteers to commit to safety protocols in advance of annual training. Have established a system for sample drop-off and pick-up to avoid exposure.	1	1	#NULL!	1	1	Increased time demand on staff due to COVID-19.
[truncated: 22 more columns]
